# Supplementary material for: Copper Ferrite Nanoparticles Synthesized Using Anion-Exchange Resin: Influence of Synthesis Parameters on the Cubic Phase Stability
Source: Materials (Basel). 2023 Mar 14;16(6):2318. doi: 10.3390/ma16062318 (PMC10059923; doi:10.3390/ma16062318)
Supplement: Supplementary file 1 [file materials-16-02318-s001.zip]

Archive with 1 entries (1 files):
- materials-2276604-supplementary.pdf
